# Supplementary material for: Modeling the Blood-Brain Barrier Permeability of Potential Heterocyclic Drugs via Biomimetic IAM Chromatography Technique Combined with QSAR Methodology
Source: Molecules. 2024 Jan 5;29(2):0. doi: 10.3390/molecules29020287 (PMC11154582; doi:10.3390/molecules29020287)
Supplement: Supplementary file 1 [file molecules-29-00287-s001.zip]

Archive with 1 entries (1 files):
- molecules-2769178-supplementary.pdf
